# Supplementary material for: Arbuscular Mycorrhizal Fungi Enhance the Insecticidal Activity of Annona muricata L. Leaves
Source: Plants (Basel). 2025 Nov 17;14(22):3501. doi: 10.3390/plants14223501 (PMC12656605; doi:10.3390/plants14223501)
Supplement: Supplementary file 1 [file plants-14-03501-s001.zip]

Archive with 1 entries (1 files):
- plants-3914384-supplementary.pdf
